# Supplementary material for: Metformin Inhibits Cell Motility and Proliferation of Triple-Negative Breast Cancer Cells by Blocking HMGB1/RAGE Signaling
Source: Cells. 2025 Apr 13;14(8):590. doi: 10.3390/cells14080590 (PMC12025684; doi:10.3390/cells14080590)
Supplement: Supplementary file 1 [file cells-14-00590-s001.zip]

Archive with 1 entries (1 files):
- cells-3562374-supplementary.pdf
